# Supplementary material for: Assessment of bias in carbon isotope composition of organic leaf matter due to pre‐analysis milling methods
Source: Rapid Commun Mass Spectrom. 2021 Jun 21;39(Suppl 1):e9134. doi: 10.1002/rcm.9134 (PMC12062769; doi:10.1002/rcm.9134)
Supplement: Supplementary file 2 — Data S1. Milling methods δ13C data [file RCM-39-e9134-s002.xlsx]

## Sheet: Data
Sample Number	Sample ID	%C	%N	δ13C ‰ VPDB	Duplicate:	Sample Number	%C	%N	δ13C ‰ VPDB	Triplicate:	Sample Number	%C	%N	δ13C ‰ VPDB	Quadruplicate:	Sample Number	%C	%N	δ13C ‰ VPDB	±1σ	Average
Ball-milled (20s grind & 5min rest x 5. Then extra grinding, 45s & 1min rest x 5)
1	17/1/2019 G2	54.354	0.335518	-32.5345		1	56.9345	0.472853	-32.7258		1	56.8871	0.368325	-32.6368						0.0956805	-32.6324
2	21/2/2019 G2	57.3449	0.490202	-31.2658		2	55.6353	0.310331	-31.2199											0.0324421	-31.2428
3	28/5/2019 G2	55.905	0.63655	-31.7726		3	54.5994	0.626794	-31.7254											0.0333626	-31.749
4	17/7/2019 G2	54.0043	0.557522	-31.8978		4	53.5059	0.587698	-31.9615		4	54.8074	0.628125	-31.9992						0.0512525	-31.9528
5	20/8/2019 G2	55.3438	0.46657	-32.5039		5	55.9498	0.409188	-32.4833											0.0146337	-32.4936
6	10/9/2019 G2	55.1451	0.365837	-32.4906		6	54.3225	0.372234	-32.4577											0.0232683	-32.4741
7	10/10/2019 G2	53.1825	0.575525	-31.479		7	52.9576	0.568956	-31.3746											0.0737912	-31.4268
8	18/11/2019 G2	53.7019	0.469235	-31.0622		8	54.4811	0.477787	-31.2003											0.0977023	-31.1313
9	17/12/2019 G2	56.0114	0.353639	-32.3413		9	55.3372	0.303223	-32.3109											0.021482	-32.3261
10	16/1/2020 G2	53.6003	0.663247	-32.301		10	53.2266	0.57394	-32.3037											0.00189034	-32.3024
11	18/2/2020 G2	56.4691	0.348089	-31.2945		11	56.2571	0.476129	-31.3038											0.0065773	-31.2991
12	26/3/2020 G2	55.3316	0.540384	-32.3624		12	53.6373	0.528934	-32.3862											0.0168526	-32.3743
13	28/5/2020 G2	55.7833	0.461529	-30.906		13	56.3692	0.419744	-31.0987		13	55.205	0.509434	-30.9358						0.103745	-30.9802
14	12/7/2020 G2	53.2295	0.648838	-32.5279		14	52.8127	0.644602	-32.5184											0.00672165	-32.5232
15	R1-2	53.1257	0.534074	-31.0787		15	52.8145	0.582916	-31.123											0.0313627	-31.1009
16	R2-2	54.3679	0.53787	-32.3215		16	54.1247	0.581728	-32.3554											0.02399	-32.3385
17	R3-2	53.21	0.604478	-31.7836		17	53.9421	0.656381	-31.9214											0.0974434	-31.8525
18	R4-2	54.6062	0.685702	-31.7536		18	54.2691	0.588041	-31.7691											0.0109356	-31.7613
19	R5-2	62.854	0.531789	-31.1993		19	61.1643	0.563142	-31.1317		19	61.8174	0.604828	-31.1864						0.0359159	-31.1725
20	R6-2	54.0565	0.604836	-31.485		20	51.2036	0.600819	-31.3734											0.0789522	-31.4292
21	R7-2	53.8519	0.619763	-31.352		21	52.6969	0.668687	-31.4003											0.0341777	-31.3761
22	R8-2	53.3135	0.546607	-31.6074		22	53.6073	0.71452	-31.6522											0.0317101	-31.6298
23	R9-2	54.0342	0.595556	-31.3046		23	52.8992	0.746416	-31.2502											0.0385247	-31.2774
24	R10-2	51.6932	0.626157	-31.6572		24	53.2432	0.72004	-31.8306		24	53.5296	0.713441	-31.7144		24	52.7906	0.707055	-31.8017	0.0796346	-31.751
25	R11-2	54.3673	0.582187	-33.1498		25	53.9439	0.553346	-33.0923											0.0407165	-33.1211
26	R12-2	52.8269	0.569184	-31.4292		26	52.0651	0.568969	-31.2717		26	53.1021	0.800462	-31.351						0.0787518	-31.3507
27	R13-2	52.3146	0.567044	-31.089		27	52.9831	0.573316	-31.1159											0.019077	-31.1025
28	R14-2	53.727	0.647847	-31.82		28	53.3106	0.446714	-31.7844											0.0251245	-31.8022
29	R15-2	53.7341	0.399896	-32.5737		29	53.6186	0.403589	-32.6677											0.0664854	-32.6207
30	R16-2	55.5001	0.51183	-31.5536		30	53.9394	0.501956	-31.4867											0.047322	-31.5201
31	R17-2	53.4416	0.57881	-31.8557		31	53.0146	0.594099	-31.7489											0.0755227	-31.8023
32	R18-2	54.5597	0.739478	-31.8187		32	53.8549	0.555858	-31.8644											0.0323552	-31.8416
33	R19-2	53.8525	0.465959	-32.1432		33	52.7903	0.473397	-32.2088											0.0463393	-32.176
34	R20-2	53.834	0.610827	-31.7536		34	53.9527	0.484421	-31.8032											0.0350132	-31.7784
35	R21-2	53.5067	0.658075	-32.3869		35	54.493	0.562625	-32.4952		35	53.1978	0.669716	-32.2618						0.116826	-32.3813
36	R22-2	51.9201	0.782316	-31.0522		36	52.3656	0.668014	-31.0841											0.0225437	-31.0681
37	R23-2	52.3062	0.516519	-31.6417		37	53.141	0.531464	-31.7182		37	53.208	0.677455	-31.7218						0.0452243	-31.6939
38	R24-2	53.9669	0.567816	-32.0683		38	52.7273	0.526117	-32.0715											0.00227437	-32.0699
39	R25-2	53.5515	0.787991	-32.3047		39	53.7497	0.703466	-32.2665											0.0270012	-32.2856
40	R26-2	52.4025	0.813293	-30.0666		40	51.5924	0.819467	-30.0414											0.0178497	-30.054
Intermittent Ball-milled (20s grind & 5min rest x 5)
41	17/1/2019 G	56.1863	0.440211	-32.7043		41	56.317	0.440413	-32.7047											0.000259928	-32.7045
42	21/2/2019 G	53.4782	0.821729	-31.4529		42	55.4318	0.576896	-31.3621											0.0642265	-31.4075
43	28/5/2019 G	51.1644	0.756983	-31.6727		43	53.3848	0.608009	-31.647											0.0181751	-31.6598
44	17/7/2019 G	54.8246	0.721695	-32.0288		44	53.9444	0.729511	-31.9681		44	53.8263	0.699347	-31.9122						0.0582759	-31.9697
45	20/8/2019 G	55.1207	0.570094	-32.4361		45	54.0883	0.597804	-32.5447											0.0768071	-32.4904
46	10/9/2019 G	54.2764	0.478435	-32.4788		46	53.5673	0.516652	-32.4862											0.00521783	-32.4825
47	10/10/2019 G	52.0302	0.666781	-31.4847		47	51.8308	0.673447	-31.4732											0.00811042	-31.479
48	18/11/2019 G	53.892	0.57387	-31.1871		48	54.3614	0.583003	-31.2472											0.0424292	-31.2171
49	17/12/2019 G	55.8471	0.489436	-32.6293		49	55.0093	0.330516	-32.4277		49	54.1024	0.431825	-32.1642						0.233239	-32.407
50	16/1/2020 G	53.2948	0.731181	-32.3245		50	52.7444	0.748499	-32.3106											0.00983042	-32.3175
51	18/2/2020 G	56.7287	0.428847	-31.5421		51	55.7271	0.487887	-31.4872											0.0387756	-31.5146
52	26/3/2020 G	54.4598	0.622205	-32.6486		52	52.5862	0.666061	-32.4505		52	54.5003	0.59687	-32.434						0.119446	-32.511
53	28/5/2020 G	54.7473	0.740041	-31.2542		53	53.6606	0.8626	-31.3304											0.0539362	-31.2923
54	12/7/2020 G	52.7359	0.668584	-32.4515		54	52.2489	0.858298	-32.488											0.025836	-32.4698
55	R1-1	53.0439	0.670976	-31.1771		55	51.4461	0.531989	-31.1492											0.019689	-31.1631
56	R2-1	55.3257	0.606909	-32.4461		56	54.2194	0.619809	-32.2397		56	54.8937	0.65997	-32.2651						0.112527	-32.317
57	R3-1	55.2775	0.56451	-32.0406		57	54.7693	0.651143	-31.9805											0.0424816	-32.0106
58	R4-1	51.5439	0.840963	-31.8162		58	51.7569	0.973567	-31.8268											0.00747735	-31.8215
59	R5-1	55.473	0.995305	-30.7122		59	52.7144	1.06991	-30.5699		59	53.6094	1.16783	-30.53		59	55.6109	0.992023	-30.8083	0.128626	-30.6551
60	R6-1	54.6368	0.640011	-31.4572		60	53.3291	0.702046	-31.4928											0.0252007	-31.475
61	R7-1	53.9754	0.66178	-31.3832		61	51.0502	0.930582	-31.2749											0.0765988	-31.3291
62	R8-1	52.5234	0.810705	-31.6872		62	52.6815	0.879818	-31.6858											0.000934847	-31.6865
63	R9-1	52.3562	0.745376	-31.2205		63	52.3007	0.907923	-31.3285											0.0763824	-31.2745
64	R10-1	52.2539	0.728966	-31.7995		64	51.8189	0.609891	-31.7228		64	52.6082	0.732933	-31.7773						0.0394876	-31.7665
65	R11-1	54.1695	0.449027	-33.1554		65	54.4238	0.441281	-33.1863											0.0218255	-33.1709
66	R12-1	52.9124	0.889957	-31.4435		66	51.5021	0.933924	-31.4117											0.0224414	-31.4276
67	R13-1	52.447	0.761527	-31.1779		67	51.977	0.627592	-31.1478											0.0213134	-31.1629
68	R14-1	54.3353	0.506978	-31.8653		68	54.1163	0.436564	-31.9355											0.0496667	-31.9004
69	R15-1	53.7404	0.505192	-32.7394		69	53.3564	0.529365	-32.5917		69	52.2056	0.479683	-32.4461						0.146645	-32.5924
70	R16-1	53.8745	0.705805	-31.5348		70	54.3997	0.596914	-31.5503											0.0109395	-31.5425
71	R17-1	53.8759	0.604514	-31.9288		71	53.4724	0.750494	-31.8428											0.0607771	-31.8858
72	R18-1	54.91	0.696882	-31.8816		72	53.8138	0.640758	-31.8584											0.0163962	-31.87
73	R19-1	52.7602	0.483385	-32.1454		73	52.4866	0.581404	-32.1901											0.0316317	-32.1677
74	R20-1	54.1363	0.498316	-31.8537		74	53.7685	0.603117	-31.91											0.0398441	-31.8818
75	R21-1	54.2724	0.5952	-32.2221		75	52.7825	0.724282	-32.5223		75	53.9414	0.655252	-32.4444		75	55.2351	0.723204	-32.5719	0.154574	-32.4402
76	R22-1	52.473	0.84769	-31.1112		76	51.3765	0.928358	-31.6009		76	51.1248	0.734137	-31.0406						0.305174	-31.2509
77	R23-1	54.8746	0.527723	-31.7131		77	53.9973	0.635999	-31.7253		77	53.9322	0.714852	-31.6474						0.0418755	-31.6953
78	R24-1	55.275	0.55772	-32.2384		78	55.4489	0.506373	-32.1587											0.0564201	-32.1985
79	R25-1	53.647	0.560912	-32.2565		79	53.7556	0.59648	-32.2856											0.0205293	-32.2711
80	R26-1	53.3695	1.05454	-30.106		80	52.6382	0.748883	-30.2304											0.0879618	-30.1682
Freezer-milled samples
81	43482	53.6693	0.439911	-32.4737		81	52.9209	0.368847	-32.5212											0.0336113	-32.4975
82	43517	54.1111	0.610479	-31.2941		82	54.1973	0.563168	-31.3078											0.00969969	-31.3009
83	43613	51.7551	0.805957	-31.7338		83	51.9408	0.959189	-31.6728											0.0431686	-31.7033
84	43663	49.6092	0.621376	-31.766		84	51.5338	0.68524	-31.7483		84	51.9975	0.753163	-31.7371						0.014547	-31.7505
85	43697	51.3764	0.668655	-31.3227		85	51.8537	0.686988	-31.2744											0.0340982	-31.2986
86	43718	53.0507	0.588583	-32.4457		86	52.7842	0.484762	-32.3177											0.0905033	-32.3817
87	43748	52.643	0.552628	-32.3197		87	52.3805	0.525315	-32.3163											0.00239726	-32.318
88	43787	49.6045	0.647197	-31.1306		88	50.3308	0.599876	-31.1066											0.0170072	-31.1186
89	43816	53.0144	0.467307	-32.2176		89	52.3889	0.410669	-32.1297											0.0622017	-32.1737
90	43846	52.4267	0.727074	-32.1945		90	52.1722	0.734937	-32.1578											0.0259169	-32.1762
91	43879	54.3334	0.437245	-31.4904		91	54.0341	0.64632	-31.3045		91	53.8473	0.498408	-31.126						0.182245	-31.307
92	43916	52.3022	0.551314	-32.4051		92	50.5444	0.624376	-32.4046											0.000298656	-32.4049
93	43979	53.4754	0.657555	-31.0315		93	53.1524	0.609652	-31.0173											0.010023	-31.0244
94	44024	52.1538	0.843368	-32.4843		94	55.0465	1.02586	-32.1047		94	52.5372	0.688324	-32.3787						0.195923	-32.3225
95	R1	51.6743	0.552576	-31.2094		95	51.492	0.597239	-31.1675											0.029614	-31.1885
96	R2	53.842	0.610677	-32.3444		96	53.9808	0.631029	-32.4916		96	53.6166	0.598438	-32.1807						0.155548	-32.3389
97	R3	53.1742	0.655096	-31.6326		97	53.492	0.628993	-31.6424											0.00690456	-31.6375
98	R4	52.6934	0.765854	-31.6507		98	52.3779	0.644178	-31.6733											0.0159924	-31.662
99	R5	56.106	1.00792	-30.8122		99	54.4654	0.891475	-30.6718		99	55.1107	0.992973	-30.764						0.0713518	-30.7493
100	R6	53.5828	0.593471	-31.4395		100	53.1474	0.623715	-31.3964											0.0304701	-31.4179
101	R7	53.4973	0.678447	-31.4516		101	51.7901	0.888838	-31.4389											0.00897526	-31.4453
102	R8	51.3477	0.689676	-31.5411		102	51.3438	0.769933	-31.5267											0.0101742	-31.5339
103	R9	51.944	0.633681	-31.2459		103	51.4251	0.703081	-31.2652											0.0136501	-31.2556
104	R10	49.0291	0.706117	-31.6804		104	48.0264	0.50621	-31.6367		104	48.8344	0.741796	-31.6131						0.0341596	-31.6434
105	R11	53.2433	0.374995	-32.8796		105	53.5025	0.405208	-32.8799											0.000273165	-32.8798
106	R12	51.3687	0.884793	-31.4424		106	51.4513	0.780844	-31.3693											0.0516706	-31.4059
107	R13	51.3009	0.76883	-31.005		107	51.6321	0.753086	-31.0171											0.00851739	-31.011
108	R14	53.1388	0.513709	-31.8305		108	52.6584	0.584785	-31.7962											0.0242386	-31.8134
109	R15	51.3399	0.413253	-32.6401		109	51.3216	0.435434	-32.6654											0.0178819	-32.6528
110	R16	52.026	0.575364	-31.3789		110	52.271	0.648531	-31.412											0.0233968	-31.3954
111	R17	52.8447	0.635485	-31.8573		111	52.8064	0.662	-31.8761											0.0133357	-31.8667
112	R18	51.7984	0.664818	-31.8893		112	51.2486	0.603709	-31.812											0.0546097	-31.8506
113	R19	52.0272	0.618921	-32.3469		113	52.2637	0.520681	-32.2846											0.0440824	-32.3158
114	R20	52.8941	0.568462	-31.7807		114	52.362	0.632768	-31.7894											0.00614278	-31.785
115	R21	48.1421	0.548343	-32.4135		115	47.8952	0.477548	-32.4466		115	49.0843	0.681518	-32.484						0.0352483	-32.448
116	R22	53.1355	0.820186	-31.0428		116	51.9976	0.905211	-31.2174		116	52.3585	0.914173	-30.8614						0.178027	-31.0405
117	R23	51.0477	0.484395	-31.6119		117	43.6656	0.475706	-31.6037		117	43.3061	0.498765	-31.4379						0.0982137	-31.5512
118	R24	51.8169	0.667979	-32.0536		118	51.7663	0.596198	-32.0493											0.00304733	-32.0515
119	R25	51.052	0.715955	-32.2374		119	50.2642	0.60332	-32.1874											0.0353985	-32.2124
120	R26	51.5003	0.947966	-30.1943		120	51.5046	0.799289	-30.1159											0.0553754	-30.1551
